# Supplementary material for: Novel Cyclopentaquinoline and Acridine Analogs as Multifunctional, Potent Drug Candidates in Alzheimer’s Disease
Source: Int J Mol Sci. 2022 May 24;23(11):5876. doi: 10.3390/ijms23115876 (PMC9179981; doi:10.3390/ijms23115876)
Supplement: Supplementary file 1 [file ijms-23-05876-s001.zip]

Archive with 1 entries (1 files):
- ijms-1730980-supplementary.pdf
